# Supplementary material for: Sequence variations of ACVRL1 play a critical role in hepatic vascular malformations in hereditary hemorrhagic telangiectasia
Source: Orphanet J Rare Dis. 2020 Sep 22;15:254. doi: 10.1186/s13023-020-01533-2 (PMC7507685; doi:10.1186/s13023-020-01533-2)
Supplement: Supplementary file 1 — Additional file 1. [file 13023_2020_1533_MOESM1_ESM.xlsx]

## Sheet: Feuil1
	Group 1	Group 2+3	OR (CI)	pval		Group 1	Group 2+3	OR (CI)	pval		Group1	Group 2+3	OR (CI)	pval
ALL DATA					HHT2					HHT1
rs2277383=SNP58 (ACVRL1)					rs2277383=SNP58 (ACVRL1)					rs2277383=SNP58 (ACVRL1)
TT	82 (67%)	170 (73 %)	REF		TT	30 (50%)	128 (68%)	REF		TT	52 (82%)	42 (95.5%)	REF
GT	32 (26%)	58 (25%)	0.45 [0.24 – 0.84]	0.012	GT	23 (38%)	56 (30%)	0.45 [0.22 – 0.90]	0.023	GT	9 (14%)	2 (4.5%)	0.33 [0.06 – 1.71]	0.188
GG	9 (7 %)	3 (1%)	0.09 [0.02 – 0.40]	0.0014	GG	7 (12%)	3 (2%)	0.09 [ 0.01 – 0.44]	0.0026	GG	2 (3%)	0 (0%)	/	/
Trend test (ref: TT)			0.382 [0.232 – 0.628]	2020-04-10	Trend test			0.38 [0.21 – 0.66]	5*10-4	Trend test			0.282 [0.06 – 1.26]	0.098
					(ref: GG)					(ref: GG)
rs3739817=SNP24 (ENG)					rs3739817=SNP24 (ENG)					rs3739817=SNP24 (ENG)
GG	85 (69%)	184 (80)	REF		AA	12 (20%)	26 (14%)	REF		AA	14 (22%)	3 (7%)	REF
AG	12 (10%)	18 (8%)	0.57 [0.24 – 1.35]	0.198	AG	8 (13%)	15 (8%)	0.55 [0.19 – 1.51]	0.243	AG	4 (6.5%)	3 (7%)	0.74 [0.15 – 3.67]	0.710
AA	26 (21%)	29 (12%)	0.51 [0.26 – 1.01]	0.051	GG	40 (67%)	146 (78%)	0.63 [0.27 – 1.43]	0.265	GG	45 (71.5%)	38 (86%)	0.302 [0.08 – 1.17]	0.083
Trend test (ref: GG)			0.702 [0.507 – 0.973]	0.034	Trend test (ref: AA)			0.77 [0.51 – 1.14]	0.187	Trend test			0.570 [0.31 – 1.07]	0.081
										(ref: AA)
rs5008734=SNP55 (SMAD5)					rs5008734=SNP55 (SMAD5)					rs5008734=SNP55 (SMAD5)
CC	105 (85%)	177 (76%)	REF		CC	52 (87%)	140 (75%)	REF		CC	53 (84%)	37 (84%)	REF
AC	18 (15%)	50 (22%)	1.75 [0.89 – 3.45]	0.103	AC	8 (13%)	44 (23.5%)	2.24 [0.93 – 5.37]	0.070	AC	10 (16%)	6 (14%)	1.10 [0.34 – 3.57]	0.88
AA	0 (0%)	4 (2%)	/	/	AA	0 (0%)	3 (1.5%)	/	/	AA	0 (0%)	1 (2%)	/	/
Trend test (ref: CC)			2.01 [1.06 – 3.79]	0.031	Trend test			2.38 [1.02 – 5.52]	0.043	Trend test			0.44 [0.55 – 4.34]	0.401
					(ref: CC)					(ref: CC)
rs10495565=SNP 1 (Adam17)					rs10495565=SNP 1 (Adam17)					rs10495565=SNP 1 (Adam17)
AA	41 (41%)	87 (48%)	REF		AA	19 (42%)	66 (46%)			AA	22 (39.3%)	21 (60%)	REF
AG	48 (47%)	82 (46%)	0.71 [0.39 – 1.28]	0.251	AG	22 (49%)	70 (48%)	0.97 [0.44 – 2.11]	0.939	AG	26 (46.4%)	12 (34%)	0.46 [0.18 – 1.19]	0.108
GG	12 (12%)	11 6%)	0.56 [0.20 – 1.56]	0.269	GG	34 (9%)	9 (6%)	1.36 [0.32 – 5.72]	0.675	GG	8 (14.3%)	2 (6%)	0.23 [0.04 – 1.31]	0.099
Trend test (ref: AA)			0.73 [0.47 – 1.14]	0.167	Trend test			1.08 [0.59 – 1.95]	0.809	Trend test			0.47 [0.23 – 0.97]	0.040
					(ref: AA)					(ref: AA)
rs1150051=SNP13 (ACVRL1)					rs1150051=SNP13 (ACVRL1)					rs1150051=SNP13 (ACVRL1)
TT	55 (45%)	118 (51%)	REF	REF	TT	24 (40%)	85 (45.5%)			TT	31 (49%)	33 (75%)
TA	54 (44%)	97 (42%)	0.62 [0.36 – 1.06]	0.08	TA	27 (45%)	87 (46.5%)	0.71 [0.36 – 1.41]	0.331	TA	27 (43%)	10 (23%)	0.42 [0.16 – 1.04]	0.061
AA	14 (11%)	16 (7%)	0.40 [0.16 – 0.999]	0.05	AA	9 (15%)	15 (8%)	0.45 [016 – 1.28]	0.135	AA	5 (8%)	1 (2%)	0.23 [0.02 – 2.13]	0.193
Trend test (ref: TT)			0.63 [0.42 – 0.94]	0.021	Trend test (ref: TT)			0.69 [0.42 – 1.11]	0.119	Trend test			0.44 [0.20 – 0.94]	0.034
										(ref: TT)
rs11169953=SNP3 (ACVRL1)					rs11169953=SNP3 (ACVRL1)					rs11169953=SNP3 (ACVRL1)
CC	49 (40%)	109 (47%)	REF	REF	CC	20 (33.3%)	81 (43%)			CC	29 (46%)	28 (64%)	REF
CT	59 (48%)	98 (42.5%)	0.57 [0.33 – 0.98]	0.042	CT	29 (48.3%)	86 (46%)	0.62 [0.31 – 1.25]	0.179	CT	30 (48%)	12 (27%)	0.43 [0.17 – 1.04]	0.061
TT	15 (12%)	24 (10.5 %)	0.46 [0.20 – 1.06]	0.07	TT	11 (18.3%)	20 (11%)	0.40 [0.15 – 1.03]	0.058	TT	4 (6%)	4 (9%)	0.83 [0.17 – 4.07]	0.819
Trend test (ref: CC)			0.65 [0.44 – 0.95]	0.023	Trend test			0.63 [0.39 – 0.992]	0.0461	Trend test			0.65 [0.33 – 1.27]	0.203
					(ref: CC)					(ref : CC)
rs2293092=SNP15 (ACVRL1)					rs2293092=SNP15 (ACVRL1)					rs2293092=SNP15 (ACVRL1)
GG	12 (10%)	11 (5%)	REF	REF	GG	28 (48%)	106 (58%)			GG	41 (65%)	33 (75%)	REF
AG	40 (33%)	78 (34%)	0.82 [0.47 – 1.43]	0.49	AG	21 (36%)	67 (36%)	0.72 [0.36 – 1.45]	0.358	AG	19 (39%)	11 (25%)	0.97 [0.38 – 2.47]	0.956
AA	69 (57%)	139 (61%)	0.32 [0.12 – 0.86]	0.024	AA	9 (16%)	11 (6%)	0.32 [0.10 – 0.94]	0.037	AA	3 (5%)	0 (0%)	/	/
Trend test (ref: GG)			0.66 [0.44 – 1.00]	0.0496	Trend test			0.61 [0.38 – 0.99]	0.0452	Trend test			0.73 [0.32 – 1.65]	0.447
					(ref: GG)					(ref: GG)
Allelic frequencies of the SNPs that showed an association according to the severity of hepatic involvement, which was not significant after correction for multiple testing.
Group 1 and Group 2+3 = severity of HAVMS, REF = reference, HHT1 = patients with a disease-causing variant in ENG, HHT2 = patients with a disease-causing variant in ACVRL1. Genotypes that show a trend to association are shown in bold.
